# Supplementary material for: Rapid and Accurate Prediction and Scoring of Water Molecules in Protein Binding Sites
Source: PLoS One. 2012 Mar 1;7(3):e32036. doi: 10.1371/journal.pone.0032036 (PMC3291545; doi:10.1371/journal.pone.0032036)
Supplement: Supporting Information S1 — A gzipped archived of the water-placement scripts used. (ZIP) [file pone.0032036.s007.zip]

Archive with 12 entries (9 files):
- WaterDock_script/
- WaterDock_script/Configuration.txt
- __MACOSX/
- __MACOSX/WaterDock_script/
- __MACOSX/WaterDock_script/._Configuration.txt
- WaterDock_script/README
- __MACOSX/WaterDock_script/._README
- WaterDock_script/WaterDock.sh
- __MACOSX/WaterDock_script/._WaterDock.sh
- WaterDock_script/WaterLigand.pdbqt
- __MACOSX/WaterDock_script/._WaterLigand.pdbqt
- __MACOSX/._WaterDock_script
