# Supplementary material for: Rapid and Accurate Prediction and Scoring of Water Molecules in Protein Binding Sites
Source: PLoS One. 2012 Mar 1;7(3):e32036. doi: 10.1371/journal.pone.0032036 (PMC3291545; doi:10.1371/journal.pone.0032036)
Supplement: Supporting Information S1 — A gzipped archived of the water-placement scripts used. (ZIP) [file pone.0032036.s007.zip › WaterDock_script/Configuration.txt]

center_x = 16
center_y = 17
center_z = 41

size_x = 15
size_y = 15
size_z = 15

exhaustiveness = 20 
energy_range = 100
num_modes = 20
