# Supplementary material for: Rapid and Accurate Prediction and Scoring of Water Molecules in Protein Binding Sites
Source: PLoS One. 2012 Mar 1;7(3):e32036. doi: 10.1371/journal.pone.0032036 (PMC3291545; doi:10.1371/journal.pone.0032036)
Supplement: Supporting Information S1 — A gzipped archived of the water-placement scripts used. (ZIP) [file pone.0032036.s007.zip › WaterDock_script/README]

7th November 2011

We have included the WaterDock script that we used to predict the location of water molecules in protein binding sites. It is a bash script and was written for a Linux operating system. The script is very simple and involves using AutoDock Vina to dock a water molecule 3 times into a binding site and then filters and clusters all the binding modes using the free statistical package R. Clearly, AutoDock Vina and R must be installed for the script to work. Note how the script uses the aliases "vina" and "R" to call these programs. We used the python scripts that accompany the package AutoDock Tools to prepare our proteins into the pdbqt file format necessary for docking.

We have included a model Vina configuration file (called Configuration.txt), which includes our standard WaterDock parameters, as well as a water molecule in the appropriate ligand file format (WaterLigand.pdbqt).
 
The user has to input 2 files into the script; the first is the protein pdbqt file which we are docking into, the second is the Vina configuration file. The script has the following usage (assuming WaterDock.sh is given executable permission):

	./WaterDock.sh ProteinName.pdbqt  Configuration.txt

The output is called "PredictedWaters.pdb".

We hope that this will be useful to people who want to know the location of water molecules in liganded or unliganded binding sites. Please note that the filtering and clustering of the docked water positions does not have to performed in R and any software will do, as long as one follows the procedure described in the main text.

Gregory Ross
