# Supplementary material for: Rapid and Accurate Prediction and Scoring of Water Molecules in Protein Binding Sites
Source: PLoS One. 2012 Mar 1;7(3):e32036. doi: 10.1371/journal.pone.0032036 (PMC3291545; doi:10.1371/journal.pone.0032036)
Supplement: Supporting Information S1 — A gzipped archived of the water-placement scripts used. (ZIP) [file pone.0032036.s007.zip › WaterDock_script/WaterDock.sh]

#!/bin/bash

for j in $(seq 1 3); do
	vina --receptor $1 --ligand waterlig.pdbqt --config $2  --out Set"$j".pdbqt --exhaustiveness=20 
	grep OW Set"$j".pdbqt >> AllSets.pdb
	grep RESULT Set"$j".pdbqt | awk '{print $4}' >> AllScores.txt 
	rm Set"$j".pdbqt
done

R --slave --vanilla --quiet --no-save  <<RSCRIPT

#### Loading and preparing coordinate data.
	pdb <- read.table("AllSets.pdb")		# Loading the table of docking results
	scores <- scan("AllScores.txt")			# Loading in the scores of each mode.
	#coords <- pdb[,6:8]				# Using the coordinates of the PDB file or...
	coords <- pdb[which(scores< -0.5),6:8]		# ... Taking the coordinates of predictions up to the score cutoff.

#### First round of clustering. 
	d <- dist(coords)				# The matrix of euclidean distances
	fit <- hclust(d, method="single") 		# Ward minimum variance clustering.
	clusts <- cutree(fit,h=0.5)			# h is the distance cut off. 

	#plot(fit)					# In case you want to visualise the tree...
	#rect.hclust(fit, h=1.6, border="red") 		# ... and view the clusters at the cutoff.

# Taking the mean position of the members of each cluster as the represenative.	
	clustcoords <- c()					
	for (j in 1:max(clusts)){
		question <- t(as.matrix(coords[clusts==j,])) 		 
		if (nrow(question) == 1){
			clustcoords <- rbind(clustcoords,round(question,digits=3))
		} else {
			clustcoords <- rbind(clustcoords,round(apply(coords[clusts==j,],2,mean),digits=3))
		}
	}

#### Second round of clustering.
	fit2 <- hclust(dist(clustcoords),method="single")
	clusts2 <- cutree(fit2,h=1.6)
	clustcoords2 <- c()					
	for (j in 1:max(clusts2)){
		question <- t(as.matrix(clustcoords[clusts2==j,])) 		
		if (nrow(question) == 1){
			clustcoords2 <- rbind(clustcoords2,round(question,digits=3))
		} else {
			clustcoords2 <- rbind(clustcoords2,round(apply(clustcoords[clusts2==j,],2,mean),digits=3))
		}
	}
	Coords <- as.matrix(clustcoords2)		# These are my water final coordinates.


#### Outputting the coordinates into the correct pdb format.
# Setting up the column distances.
	atom.print <- function(card = "ATOM", eleno, elety, alt = "",resid, chain = "", resno, insert = "", x, y, z, o = "1.00",b = "0.00", segid = "") {
        	format <- "%-6s%5s  %-3s%1s%-4s%1s%4s%1s%3s%8.3f%8.3f%8.3f%6.2f%6.2f%6s%4s"
       		if (nchar(elety) > 3) {
			format <- "%-6s%5s %-4s%1s%-4s%1s%4s%1s%3s%8.3f%8.3f%8.3f%6.2f%6.2f%6s%4s"
        	}
        	sprintf(format, card, eleno, elety, alt, resid, chain, resno, insert, "", x, y, z, o, b, "", segid)
	}

# Pre-assignment for below.
	eleno <- 1:nrow(Coords)
	resno <- 1:nrow(Coords)
	chain <- rep("A",nrow(Coords))
	elety <- rep("O",nrow(Coords))
	resid <- rep("HOH",nrow(Coords))
	o <- rep(1.00,nrow(Coords))
	b <- rep(0.00,nrow(Coords))

# Putting together the coordinates in the correct format.
	tbl<-c()
	for (j in 1:nrow(Coords)) {
		coords <- matrix(round(as.numeric(Coords[j,]), 3), ncol = 3, byrow = TRUE)
	tbl <- rbind(tbl, atom.print(eleno = eleno[j], elety = elety[j], resid = resid[j], chain = chain[j], resno = resno[j], x = coords[1, 1], y = 		coords[1,2], z = coords[1, 3], o = o[j], b = b[j]))
	}

# Checking to see if the file name "PredictedWaters.pdb" is already taken. If not, a number is added at the end.
	folderlist <- list.files()
	file <- "PredictedWaters.pdb"	
	k <- 2
	while(is.element(file,folderlist)){
		file <- paste("PredictedWaters_",k,".pdb",sep="")
		k <- k+1
	}

# Writing the header, pdb data and footer details into the file.
	line1 <- "TITLE     Binding Site Water Molecules Predicted Using the WaterDock Method"
	line2 <- paste("REMARK   ",date())
	line3 <- "REMARK    Written by Gregory Ross"

	write(line1,file=file,ncolumns=1000,append=FALSE)
	write(line2,file=file,ncolumns=1000,append=TRUE)
	write(line3,file=file,ncolumns=1000,append=TRUE)

	write.table(tbl, file = file, quote = FALSE, row.names = FALSE,col.names = FALSE, append = TRUE)
	cat("TER   ", "END", file = file, sep = "\n", append = TRUE)

RSCRIPT
