# Supplementary material for: Rapid and Accurate Prediction and Scoring of Water Molecules in Protein Binding Sites
Source: PLoS One. 2012 Mar 1;7(3):e32036. doi: 10.1371/journal.pone.0032036 (PMC3291545; doi:10.1371/journal.pone.0032036)
Supplement: Supporting Information S1 — A gzipped archived of the water-placement scripts used. (ZIP) [file pone.0032036.s007.zip › WaterDock_script/WaterLigand.pdbqt]

REMARK  0 active torsions:
REMARK  status: ('A' for Active; 'I' for Inactive)
ROOT
ATOM      1  OW  HOH   231       0.950  11.375  16.494  1.00  0.00    -0.411 OA
ATOM      2  HW1 HOH   231       1.766  11.375  17.071  1.00  0.00     0.205 HD
ATOM      3  HW2 HOH   231       0.134  11.375  17.071  1.00  0.00     0.205 HD
ENDROOT
TORSDOF 0
